# Supplementary material for: A Phylogenomic Approach to Vertebrate Phylogeny Supports a Turtle-Archosaur Affinity and a Possible Paraphyletic Lissamphibia
Source: PLoS One. 2012 Nov 7;7(11):e48990. doi: 10.1371/journal.pone.0048990 (PMC3492174; doi:10.1371/journal.pone.0048990)
Supplement: Table S5 — List of Taxa and Genbank numbers. (XLS) [file pone.0048990.s008.xls]

## Sheet: Sheet 1 - Table 1
Scientific Name	Specimen #	ABCE1	AMD1	ARCN1	C7orf28B	C22orf28	CBX3	CPSF3	CSNK2A2	CTNNB1	DSCR3	EED	EIF3B	EIF3M	EXOC2	GAPDH	GDE1	GNAS	GSPT1	H2AFY2	HIAT1	HPD	IFT57	KDM6A	KPNA4	MAT2B	NFIA-005	NFIA-007	NFIB	NFYB	NR2C2	NTS	OAT	OAZ1	OLA1	PABPC1	PAPOLA	PDCD10	POLR2B	PPM1A	PPTC7	PSAT1	PSMA6	PSMC6	PSMD14	RAB1A	RAN	RPL4	RPL7A
Accipiter cooperii	MVZ181729
Aglaiocercus kingi	MVZ183274										JN864148										JN864198				JN864217																			JN864377			*
Agrionemys horsfieldii	MVZ245929																																															JN864392	JN864427
Alethe castanea	JF1706													JN864162											JN864218									JN864271				*					JN864353			JN864387	*		JN864428
Alligator mississippiensis	n/a															ES3719						ES316653											ES316854	ES320547								ES316685	ES608					ES316508	ES583
Alligator mississippiensis	MVZ241485	JF264630					JF264634						JF264641	JF264642								JF264648					JF264653		JF264655					JF264658	JF264661	JF264662							JF264669	JF264672	JF264673		JF264675	JF264678	JF264681
Ambystoma	n/a	C040603	C002756	C073530		C040281	C077780	C024264	C006302	C081804	C064671	C088149	C067496	C741803	C081987	C853564		C039738	C112944		C010933		C040481	C109097	C003854			C094961	C042312	C039744	C034189		C043594	C863283	C741853	C020637	C078511	C083650		C020106		C060733	C043639	C040035	C002415	C000029	C123500	C741539	C741542
Anas cyanoptera	MVZ179315
Anniella pulchra	MVZ247492											JN864158							JN864182	JN864195														JN864272	JN864300	JN864308		JN864323					JN864354		JN864383	JN864388	*	JN864393
Anolis carolinensis	n/a	ENSACAT00000003476	ENSACAT00000011200	ENSACAT00000006956	ENSACAT00000012252	ENSACAT00000014912	ENSACAT00000012990	ENSACAT00000001924	ENSACAT00000008468	ENSACAT00000004530	ENSACAT00000009093	ENSACAT00000002498	ENSACAT00000008991	ENSACAT00000002586	ENSACAT00000017798	ENSACAT00000006562	ENSACAT00000001563	ENSACAT00000014380	ENSACAT00000004073	ENSACAT00000017852	ENSACAT00000003594	ENSACAT00000011308		ENSACAT00000017962	ENSACAT00000007314	ENSACAT00000014603	ENSACAT00000007756	ENSACAT00000007756	ENSACAT00000017867	ENSACAT00000016083	ENSACAT00000012268		ENSACAT00000017625		ENSACAT00000017111	ENSACAT00000016610	ENSACAT00000013626	ENSACAT00000017961	ENSACAT00000002264	ENSACAT00000015231	ENSACAT00000001872	ENSACAT00000006128	ENSACAT00000001856	ENSACAT00000006886	ENSACAT00000011931	ENSACAT00000001844	ENSACAT00000007195	ENSACAT00000009829	ENSACAT00000015040
Apalone ferox	MVZ241535		JN864104							JN864146	JN864149																JN864232			JN864244								JN864324					JN864355					JN864394	JN864429
Aptenodytes patagonicus	MVZ178921
Aspidoscelis tigris	MVZ243345
Bipes biporus	MVZ236260
Bos taurus	n/a	ENSBTAT00000048747	ENSBTAT00000004338	ENSBTAT00000008799	ENSBTAT00000004259	ENSBTAT00000014699	ENSBTAT00000007283	ENSBTAT00000026303	ENSBTAT00000018322	ENSBTAT00000021838	ENSBTAT00000006292	ENSBTAT00000010324	ENSBTAT00000009832	ENSBTAT00000007021	ENSBTAT00000026920	ENSBTAT00000042879	ENSBTAT00000002710	ENSBTAT00000002747	ENSBTAT00000004656	ENSBTAT00000001547	ENSBTAT00000020947	ENSBTAT00000005469		ENSBTAT00000004874	ENSBTAT00000023150	ENSBTAT00000016399	ENSBTAT00000033431	ENSBTAT00000033431	ENSBTAT00000039408	ENSBTAT00000043454	ENSBTAT00000018228	ENSBTAT00000006980	ENSBTAT00000009097	ENSBTAT00000024656	ENSBTAT00000052195		ENSBTAT00000005300	ENSBTAT00000044960	ENSBTAT00000025800	ENSBTAT00000024128	ENSBTAT00000024393	ENSBTAT00000018554	ENSBTAT00000012773	ENSBTAT00000020886	ENSBTAT00000046166	ENSBTAT00000044736	ENSBTAT00000017722	ENSBTAT00000021206	ENSBTAT00000015358
Callithrix jacchus	n/a	ENSCJAT00000005088	ENSCJAT00000010193	ENSCJAT00000026136	ENSCJAT00000029767	ENSCJAT00000012014	ENSCJAT00000015514	ENSCJAT00000012298	ENSCJAT00000022702	ENSCJAT00000035036	ENSCJAT00000005032	ENSCJAT00000027694	ENSCJAT00000002720	ENSCJAT00000011435	ENSCJAT00000038403		ENSCJAT00000019019		ENSCJAT00000035572	ENSCJAT00000031934		ENSCJAT00000032883	ENSCJAT00000009621	ENSCJAT00000021421	ENSCJAT00000005654	ENSCJAT00000030042	ENSCJAT00000031451	ENSCJAT00000031433	ENSCJAT00000023615	ENSCJAT00000028469	ENSCJAT00000033321	ENSCJAT00000022335	ENSCJAT00000024507	ENSCJAT00000025682	ENSCJAT00000015380	ENSCJAT00000030824	ENSCJAT00000012864	ENSCJAT00000005295	ENSCJAT00000008049	ENSCJAT00000037427	ENSCJAT00000017964	ENSCJAT00000006370	ENSCJAT00000018417	ENSCJAT00000013991	ENSCJAT00000010797	ENSCJAT00000013205	ENSCJAT00000007631	ENSCJAT00000014706	ENSCJAT00000028865
Canis familiaris	n/a	ENSCAFT00000012170	ENSCAFT00000006286	ENSCAFT00000020001	ENSCAFT00000024533	ENSCAFT00000002802	ENSCAFT00000004632	ENSCAFT00000005417	ENSCAFT00000013508	ENSCAFT00000008400	ENSCAFT00000015549	ENSCAFT00000007206	ENSCAFT00000026037	ENSCAFT00000011839	ENSCAFT00000014607	ENSCAFT00000028274	ENSCAFT00000028730		ENSCAFT00000029935	ENSCAFT00000022230	ENSCAFT00000031872	ENSCAFT00000012931	ENSCAFT00000015740	ENSCAFT00000023263	ENSCAFT00000006953	ENSCAFT00000027206	ENSCAFT00000029928	ENSCAFT00000002388	ENSCAFT00000002387	ENSCAFT00000012000	ENSCAFT00000007359	ENSCAFT00000009648	ENSCAFT00000020197	ENSCAFT00000030861	ENSCAFT00000020924	ENSCAFT00000000885	ENSCAFT00000028223	ENSCAFT00000023131	ENSCAFT00000003641	ENSCAFT00000039670	ENSCAFT00000013491	ENSCAFT00000002468	ENSCAFT00000021278	ENSCAFT00000023514	ENSCAFT00000015861	ENSCAFT00000005128	ENSCAFT00000010749	ENSCAFT00000008039	ENSCAFT00000028043
Casuarius casuarius	MVZ178927
Cavia prcellus	n/a	ENSCPOT00000007439	ENSCPOT00000008859	ENSCPOT00000025891	ENSCPOT00000014932	ENSCPOT00000014606	ENSCPOT00000026791	ENSCPOT00000011405	ENSCPOT00000008513	ENSCPOT00000002957	ENSCPOT00000013271	ENSCPOT00000001836	ENSCPOT00000012661	ENSCPOT00000003890	ENSCPOT00000003649	ENSCPOT00000021753	ENSCPOT00000013878	ENSCPOT00000003047	ENSCPOT00000009466	ENSCPOT00000006393	ENSCPOT00000000696	ENSCPOT00000000198	ENSCPOT00000008178		ENSCPOT00000010768	ENSCPOT00000002060	ENSCPOT00000010182	ENSCPOT00000028383	ENSCPOT00000003969	ENSCPOT00000003256	ENSCPOT00000001532	ENSCPOT00000006642	ENSCPOT00000010434	ENSCPOT00000004747	ENSCPOT00000026056	ENSCPOT00000013042	ENSCPOT00000002682	ENSCPOT00000012071	ENSCPOT00000013132	ENSCPOT00000002498	ENSCPOT00000020347	ENSCPOT00000013888	ENSCPOT00000003150	ENSCPOT00000009563	ENSCPOT00000005942	ENSCPOT00000015588		ENSCPOT00000003096	ENSCPOT00000001343
Chamaeleo senegalensis	MVZ249659
Chelodina longicollis	MVZ230488																																	JN864273															JN864430
Chelonia mydas	MVZ233240																																																JN864431
Chelonoidis denticulata	MVZ175391																																										JN864356
Chelydra serpentina	MVZ250691						JN864122															JN864201											JN864259	JN864274		JN864309		JN864325					*					JN864395	JN864432
Choloepus hoffmanni	n/a	ENSCHOT00000004550	ENSCHOT00000009195	ENSCHOT00000006340		ENSCHOT00000009147	ENSCHOT00000013883	ENSCHOT00000000182	ENSCHOT00000010511	ENSCHOT00000011331	ENSCHOT00000004991	ENSCHOT00000000744	ENSCHOT00000006169	ENSCHOT00000011332	ENSCHOT00000009936		ENSCHOT00000011285	ENSCHOT00000008518	ENSCHOT00000003871	ENSCHOT00000002772	ENSCHOT00000010495		ENSCHOT00000003396	ENSCHOT00000006019	ENSCHOT00000008588	ENSCHOT00000013677	ENSCHOT00000007995		ENSCHOT00000002022		ENSCHOT00000002724	ENSCHOT00000012681	ENSCHOT00000002345	ENSCHOT00000009350	ENSCHOT00000005061	ENSCHOT00000002088		ENSCHOT00000007924	ENSCHOT00000005282		ENSCHOT00000001244	ENSCHOT00000003832	ENSCHOT00000002862	ENSCHOT00000003337	ENSCHOT00000002567	ENSCHOT00000005084	ENSCHOT00000011705	ENSCHOT00000003020
Chrysemys picta	MVZ241506	JN864096			JN864114		JN864123				JN864150			JN864163		JN864175		JN864179	JN864183			JN864202				JN864230	JN864233			JN864245			JN864260	JN864275	JN864301	JN864310		JN864326					JN864357	JN864378		JN864389	*	JN864396	JN864433
Claudius angustatus	MVZ164771																																														*	JN864397
Cuora galbinifrons	MVZ230933
Cuora pani	MVZ230513
Cyrtodactylus	JAM8710	JN864097	JN864105				JN864124				JN864151			JN864164					JN864184				JN864210		JN864219		JN864234			JN864246				JN864276	JN864302	JN864311	JN864320	JN864327				JN864348	JN864358			JN864390	*	JN864398	JN864434
Danio rerio	n/a	ENSDART00000015777	ENSDART00000064391	ENSDART00000047902	ENSDART00000112197	ENSDART00000111348	ENSDART00000012352	ENSDART00000040292	ENSDART00000045488	ENSDART00000038495	ENSDART00000036375	ENSDART00000059345	ENSDART00000083129	ENSDART00000010256	ENSDART00000077962	ENSDART00000063800		ENSDART00000064907	ENSDART00000016780	ENSDART00000058162	ENSDART00000063207	ENSDART00000020472	ENSDART00000012919		ENSDART00000034456	ENSDART00000003978	ENSDART00000090242	ENSDART00000090237	ENSDART00000044670	ENSDART00000099770				ENSDART00000105532	ENSDART00000045299	ENSDART00000032474	ENSDART00000015154	ENSDART00000019063	ENSDART00000041408	ENSDART00000076527	ENSDART00000015214		ENSDART00000012859	ENSDART00000053834	ENSDART00000091901	ENSDART00000043002		ENSDART00000060363	ENSDART00000004238
Dasypus novemcinctus	n/a	ENSDNOT00000011817	ENSDNOT00000006865	ENSDNOT00000010006	ENSDNOT00000025597	ENSDNOT00000012428	ENSDNOT00000006243	ENSDNOT00000008942	ENSDNOT00000024550	ENSDNOT00000008445	ENSDNOT00000009922	ENSDNOT00000001628	ENSDNOT00000009093	ENSDNOT00000012907	ENSDNOT00000018300		ENSDNOT00000013937	ENSDNOT00000005586		ENSDNOT00000011042	ENSDNOT00000001703	ENSDNOT00000007264	ENSDNOT00000007812		ENSDNOT00000024704	ENSDNOT00000024947	ENSDNOT00000002189	ENSDNOT00000002189	ENSDNOT00000019957	ENSDNOT00000009978	ENSDNOT00000006387	ENSDNOT00000005891	ENSDNOT00000006180	ENSDNOT00000001344	ENSDNOT00000010627	ENSDNOT00000008724	ENSDNOT00000016266	ENSDNOT00000015853	ENSDNOT00000007716	ENSDNOT00000005117	ENSDNOT00000003222		ENSDNOT00000003768	ENSDNOT00000002661	ENSDNOT00000009795	ENSDNOT00000018236	ENSDNOT00000009227	ENSDORT00000016287	ENSDNOT00000024638
Dendropicos gabonensis	JF1513		JN864106								JN864152			ENSDORT00000004139								JN864203			JN864220								JN864261	JN864277			JN864321						JN864359		JN864384		*	JN864399	JN864435
Dermatemys mawii	MVZ233618																																														*
Dermochelys coriacea	MVZ149844
Dibamus sp.	MVZ224113		JN864107					JN864138	JN864142														JN864211		JN864221									JN864278	JN864303	JN864312		JN864328									*	JN864400
Dierochelys reticularia	MVZ230923	JN864098					JN864125							JN864165		JN864176			JN864185			JN864204					JN864235			JN864247	JN864255		*	JN864279		JN864313		JN864329					JN864360				*	JN864401	JN864436
Dipodomys ordii	n/a	ENSDORT00000016691		ENSDORT00000005138	ENSDORT00000013286	ENSDORT00000010857	ENSDORT00000005485	ENSDORT00000014264	ENSDORT00000001894		ENSDORT00000008988	ENSDORT00000004240	ENSDORT00000001402	ENSDORT00000004139	ENSDORT00000008787		ENSDORT00000000802	ENSDORT00000008843		ENSDORT00000011220	ENSDORT00000007700	ENSDORT00000005249	ENSDORT00000006979	ENSDORT00000013577		ENSDORT00000011685	ENSDORT00000005149	ENSDORT00000005149	ENSDORT00000004277	ENSDORT00000001031	ENSDORT00000007037	ENSDORT00000016283	ENSDORT00000013083	ENSDORT00000016529	ENSDORT00000008680	ENSDORT00000013935	ENSDORT00000013416	ENSDORT00000005503	ENSDORT00000010079	ENSDORT00000007776	ENSDORT00000010344	ENSDORT00000016698	ENSDORT00000010060	ENSDORT00000016408	ENSDORT00000011046	ENSDORT00000002112		ENSDORT00000016287	ENSDORT00000006470
Draco beccarii	JAM8961		JN864108			JN864119	JN864126	JN864139	JN864143		JN864153							JN864180	JN864186	JN864196			JN864212	JN864214	JN864222					JN864248				JN864280	JN864304	JN864314		JN864330				JN864349						*	JN864437
Draco sumatranus	SZL71												JN864160												JN864223									JN864281		JN864315		JN864331				JN864350							JN864438
Echinops telfairi	n/a	ENSETET00000011259		ENSETET00000014914		ENSETET00000001987	ENSETET00000018578	ENSETET00000003895	ENSETET00000008464	ENSETET00000006456		ENSETET00000017442	ENSETET00000001719	ENSETET00000013437	ENSETET00000018422	ENSETET00000013748	ENSETET00000015649		ENSETET00000018250	ENSETET00000014537		ENSETET00000005015	ENSETET00000006069	ENSETET00000007805	ENSETET00000019546		ENSETET00000017068	ENSETET00000017068	ENSETET00000016780	ENSETET00000018215	ENSETET00000005089	ENSETET00000013992		ENSETET00000017945	ENSETET00000012453	ENSETET00000002795	ENSETET00000004894	ENSETET00000006489	ENSETET00000011734	ENSETET00000002065	ENSETET00000007009	ENSETET00000004156	ENSETET00000004891		ENSETET00000017961	ENSETET00000002202	ENSETET00000011873	ENSETET00000000337	ENSETET00000019555
Emydura subglobosa	MVZ230496
Emys marmorata	MVZ164996																																															JN864402
Ensatina eschscholtzii	RP158																																															JN864403
Equus caballus	n/a	ENSECAT00000025599	ENSECAT00000011822	ENSECAT00000021276	ENSECAT00000012151	ENSECAT00000025737	ENSECAT00000013241	ENSECAT00000021609	ENSECAT00000014950	ENSECAT00000007477	ENSECAT00000025337	ENSECAT00000017377	ENSECAT00000014767	ENSECAT00000024368	ENSECAT00000029083	ENSECAT00000003799	ENSECAT00000010646	ENSECAT00000006514	ENSECAT00000023029	ENSECAT00000020715	ENSECAT00000006182	ENSECAT00000012335	ENSECAT00000012110	ENSECAT00000008686	ENSECAT00000025442	ENSECAT00000022680	ENSECAT00000016287	ENSECAT00000016287	ENSECAT00000026549	ENSECAT00000009277	ENSECAT00000005581	ENSECAT00000011287	ENSECAT00000015791		ENSECAT00000017411	ENSECAT00000022353	ENSECAT00000022852	ENSECAT00000019099	ENSECAT00000014599	ENSECAT00000017811	ENSECAT00000006678	ENSECAT00000019292	ENSECAT00000023920	ENSECAT00000019144	ENSECAT00000021497	ENSECAT00000010149	ENSECAT00000021906	ENSECAT00000025071	ENSECAT00000008856
Eretmochelys imbricata	MVZ233242						JN864127																												JN864305								JN864361				*
Erinaceus europaeus	n/a	ENSEEUT00000009701		ENSEEUT00000015606		ENSEEUT00000006261	ENSEEUT00000007233	ENSEEUT00000015425	ENSEEUT00000000928	ENSEEUT00000011915	ENSEEUT00000011349	ENSEEUT00000005691	ENSEEUT00000014385	ENSEEUT00000001445	ENSEEUT00000012220	ENSEEUT00000011472			ENSEEUT00000008871	ENSEEUT00000003817	ENSEEUT00000013864	ENSEEUT00000007220	ENSEEUT00000005809	ENSEEUT00000011577	ENSEEUT00000001251	ENSEEUT00000014221	ENSEEUT00000015089	ENSEEUT00000015089	ENSEEUT00000012990	ENSEEUT00000008187	ENSEEUT00000011368	ENSEEUT00000005207	ENSEEUT00000005324		ENSEEUT00000015211	ENSEEUT00000002703	ENSEEUT00000013684	ENSEEUT00000015411	ENSEEUT00000009865	ENSEEUT00000004481	ENSEEUT00000015474	ENSEEUT00000008468	ENSEEUT00000010610	ENSEEUT00000002738	ENSEEUT00000006460	ENSEEUT00000011705			ENSEEUT00000000203
Fejervarya limnocharis	MVZ251769		JN864109																															JN864282														JN864404
Felis cattus	n/a	ENSFCAT00000019340		ENSFCAT00000011798		ENSFCAT00000009799	ENSFCAT00000015228	ENSFCAT00000007854	ENSFCAT00000002695	ENSFCAT00000003470	ENSFCAT00000012834	ENSFCAT00000001593	ENSFCAT00000005393	ENSFCAT00000000310	ENSFCAT00000019319	ENSFCAT00000006876	ENSFCAT00000008371		ENSFCAT00000010118	ENSFCAT00000001225	ENSFCAT00000005792	ENSFCAT00000012108				ENSFCAT00000009027		ENSFCAT00000005998	ENSFCAT00000008475	ENSFCAT00000014087	ENSFCAT00000003538	ENSFCAT00000011896	ENSFCAT00000013851		ENSFCAT00000007672	ENSFCAT00000001874	ENSFCAT00000006785	ENSFCAT00000011297	ENSFCAT00000003906			ENSFCAT00000007766		ENSFCAT00000012979		ENSFCAT00000002536		ENSFCAT00000012295	ENSFCAT00000005827
Gallus gallus	n/a	ENSGALT00000016194	ENSGALT00000024267	ENSGALT00000012021	ENSGALT00000005479	ENSGALT00000020590	ENSGALT00000037831	ENSGALT00000026493	ENSGALT00000001304	ENSGALT00000037585	ENSGALT00000025863	ENSGALT00000022764	ENSGALT00000006789	ENSGALT00000019782	ENSGALT00000020938	ENSGALT00000023323	ENSGALT00000039934	ENSGALT00000022385	ENSGALT00000041131	ENSGALT00000007651	ENSGALT00000008549	ENSGALT00000006930	ENSGALT00000024781	ENSGALT00000026141	ENSGALT00000015544	ENSGALT00000002683	ENSGALT00000017773	ENSGALT00000038014	ENSGALT00000008735	ENSGALT00000037651	ENSGALT00000013876	ENSGALT00000018184	ENSGALT00000038658	ENSGALT00000001183	ENSGALT00000015187	ENSGALT00000023333	ENSGALT00000037556	ENSGALT00000015429	ENSGALT00000037965	ENSGALT00000019443	ENSGALT00000007244	ENSGALT00000024496	ENSGALT00000016353	ENSGALT00000037197	ENSGALT00000018142	ENSGALT00000014281	ENSGALT00000004055	ENSGALT00000038315	ENSGALT00000005066
Gasterosteus aculeatus	n/a	ENSGACT00000024658	ENSGACT00000008748	ENSGACT00000006906	ENSGACT00000012513	ENSGACT00000000758	ENSGACT00000005157	ENSGACT00000011824	ENSGACT00000020807	ENSGACT00000008011	ENSGACT00000027638	ENSGACT00000019753	ENSGACT00000022154	ENSGACT00000021178	ENSGACT00000006621	ENSGACT00000013612		ENSGACT00000021968	ENSGACT00000005765		ENSGACT00000022406	ENSGACT00000015747	ENSGACT00000020891		ENSGACT00000013375		ENSGACT00000004145	ENSGACT00000004145	ENSGACT00000026067				ENSGACT00000003381	ENSGACT00000016744	ENSGACT00000013368	ENSGACT00000004695	ENSGACT00000003581	ENSGACT00000013114	ENSGACT00000021502	ENSGACT00000011157	ENSGACT00000022651	ENSGACT00000006399	ENSGACT00000016600	ENSGACT00000007662	ENSGACT00000020049	ENSGACT00000005122		ENSGACT00000006665	ENSGACT00000021129
Geochelone sulcata	MVZ238888	JN864099			JN864115									JN864166					JN864187															JN864283				JN864332					JN864362				*	JN864405	JN864439
Geoemyda spengleri	MVZ257081													JN864167																													JN864363				*	JN864406
Geotrypetes seraphini	MVZ252475
Gorilla gorilla	n/a		ENSGGOT00000006493	ENSGGOT00000006194	ENSGGOT00000002478	ENSGGOT00000011447	ENSGGOT00000017133	ENSGGOT00000001770		ENSGGOT00000001852	ENSGGOT00000001591	ENSGGOT00000007556	ENSGGOT00000016351	ENSGGOT00000002812	ENSGGOT00000005456	ENSGGOT00000009591	ENSGGOT00000002495		ENSGGOT00000004096	ENSGGOT00000005976	ENSGGOT00000000914	ENSGGOT00000011056	ENSGGOT00000006838	ENSGGOT00000006651	ENSGGOT00000004810					ENSGGOT00000008904	ENSGGOT00000015534	ENSGGOT00000010280	ENSGGOT00000000852	ENSGGOT00000007606	ENSGGOT00000005845	ENSGGOT00000006814	ENSGGOT00000006323	ENSGGOT00000008660	ENSGGOT00000007151	ENSGGOT00000010120	ENSGGOT00000006447	ENSGGOT00000015535	ENSGGOT00000013251	ENSGGOT00000016401	ENSGGOT00000015800		ENSGGOT00000015394	ENSGGOT00000003719	ENSGGOT00000014494
Hardella thurjii	MVZ248392						JN864128															JN864205			JN864224					JN864249		JN864257	JN864262					JN864333					JN864364				*	JN864407	JN864440
Heloderma horridum	MVZ238489
Heteronotia binoei	MKF226	JF264631	JF264633				JF264635	JF264637	JF264638		JF264639			JF264643					JF264645		JF264647		JF264649	JF264650			JF264654			JF264656				JF264659		JF264663	JF264665	JF264666				JF264668	JF264670				JF264676	JF264679
Homo sapiens	n/a	ENST00000296577	ENST00000368876	ENST00000359415	ENST00000316731	ENST00000216038	ENST00000396386	ENST00000460593	ENST00000262506	ENST00000447363	ENST00000288304	ENST00000327320	ENST00000314800	ENST00000323213	ENST00000448181	ENST00000396858	ENST00000353258	ENST00000423027	ENST00000219627	ENST00000373255	ENST00000370152	ENST00000289004	ENST00000457963	ENST00000433797	ENST00000334256	ENST00000321757	ENST00000371185	ENST00000371187	ENST00000380934	ENST00000240055	ENST00000396874	ENST00000256010	ENST00000368845	ENST00000322297	ENST00000424954	ENST00000347137	ENST00000392990	ENST00000475915	ENST00000396241	ENST00000325658	ENST00000354300	ENST00000347159	ENST00000261479	ENST00000216407	ENST00000263639	ENST00000260638	ENST00000392369	ENST00000432669	ENST00000277425
Hynobius arisanensis	MVZ251776
Icthyophis bannanicus	MVZ226265	JF264632					JF264636				JF264640			JF264644					JF264646						JF264651	JF264652				JF264657				JF264660		JF264664		JF264667					JF264671			JF264674	JF264677	JF264680	JF264682
Indotestudo elongata	MVZ234627
Kachuga smithii	MVZ248394						JN864129																											JN864284				JN864334					JN864365					JN864408	JN864441
Kinixys belliana	MVZ234631																																																JN864442
Kinosternon scorpioides	MVZ247584																																														*	JN864409
Leptotyphlops dulcis	MVZ236621																																	JN864285														JN864410
Leucocephalon yuwonoi	MVZ241499																																										JN864366
Lissemys punctata	MVZ248398
Loxodonta africana	n/a	ENSLAFT00000017972	ENSLAFT00000013205			ENSLAFT00000002082	ENSLAFT00000006905	ENSLAFT00000009468	ENSLAFT00000013535	ENSLAFT00000018292	ENSLAFT00000000818	ENSLAFT00000002676	ENSLAFT00000001542	ENSLAFT00000022348	ENSLAFT00000012951	ENSLAFT00000002780	ENSLAFT00000004616			ENSLAFT00000015624			ENSLAFT00000005208	ENSLAFT00000014817	ENSLAFT00000005976	ENSLAFT00000017578	ENSLAFT00000023105	ENSLAFT00000023105	ENSLAFT00000000868	ENSLAFT00000003821	ENSLAFT00000010226	ENSLAFT00000005892	ENSLAFT00000006790		ENSLAFT00000002707		ENSLAFT00000000946	ENSLAFT00000006821	ENSLAFT00000003198		ENSLAFT00000006186	ENSLAFT00000017916	ENSLAFT00000017359	ENSLAFT00000014825	ENSLAFT00000004620	ENSLAFT00000016664	ENSLAFT00000017669	ENSLAFT00000006497	ENSLAFT00000006436
Macaca mulatta	n/a	ENSMMUT00000006286	ENSMMUT00000000779	ENSMMUT00000003620	ENSMMUT00000011151	ENSMMUT00000009413	ENSMMUT00000009535		ENSMMUT00000022339	ENSMMUT00000020513	ENSMMUT00000009734	ENSMMUT00000027559	ENSMMUT00000021777	ENSMMUT00000012612	ENSMMUT00000033140	ENSMMUT00000026261	ENSMMUT00000018712			ENSMMUT00000008973	ENSMMUT00000006013	ENSMMUT00000023105	ENSMMUT00000012276	ENSMMUT00000004694	ENSMMUT00000025402	ENSMMUT00000019623	ENSMMUT00000019425	ENSMMUT00000047035	ENSMMUT00000020609	ENSMMUT00000031753	ENSMMUT00000045979	ENSMMUT00000032574	ENSMMUT00000014670	ENSMMUT00000025219	ENSMMUT00000009899	ENSMMUT00000024997	ENSMMUT00000026163	ENSMMUT00000021997	ENSMMUT00000019661	ENSMMUT00000014636	ENSMMUT00000018458	ENSMMUT00000016630	ENSMMUT00000017383	ENSMMUT00000039843	ENSMMUT00000016683	ENSMMUT00000030563	ENSMMUT00000029433	ENSMMUT00000023666	ENSMMUT00000043520
Macropus eugenii	n/a	ENSMEUT00000006989	ENSMEUT00000010659	ENSMEUT00000001683		ENSMEUT00000007832		ENSMEUT00000013169	ENSMEUT00000013459	ENSMEUT00000005909	ENSMEUT00000007940		ENSMEUT00000000898	ENSMEUT00000000782	ENSMEUT00000005888	ENSMEUT00000015320	ENSMEUT00000000404			ENSMEUT00000004739	ENSMEUT00000013365				ENSMEUT00000016776	ENSMEUT00000006168	ENSMEUT00000015107	ENSMEUT00000015107	ENSMEUT00000015979	ENSMEUT00000010247	ENSMEUT00000011849	ENSMEUT00000001840	ENSMEUT00000005670	ENSMEUT00000009144	ENSMEUT00000010004		ENSMEUT00000007865	ENSMEUT00000015795	ENSMEUT00000014237	ENSMEUT00000008920	ENSMEUT00000003116	ENSMEUT00000007805	ENSMEUT00000016583	ENSMEUT00000007110	ENSMEUT00000010015	ENSMEUT00000000598	ENSMEUT00000004588	ENSMEUT00000004005	ENSMEUT00000014590
Malaclemys terrapin	MVZ257705	JN864100	JN864110	JN864113	*	JN864120	JN864130	JN864140	JN864144		JN864154	JN864159	JN864161	JN864168	JN864174	JN864177	JN864178	JN864181	JN864188	JN864197	JN864199	JN864206	JN864213	JN864215	JN864224	JN864231	JN864236	JN864241	JN864243	JN864250	JN864256	JN864258	JN864263	JN864286	JN864306	JN864316	JN864322	JN864335	JN864343	JN864345	JN864346	JN864351	*	JN864379	JN864385	JN864391	*	JN864411	JN864443
Malacochersus tornieri	MVZ234632
Malayemys subtrijuga	MVZ230474						JN864131												JN864189															JN864287				JN864336					JN864367				*	JN864412	JN864444
Mauremys caspica	MVZ237439																																															JN864413
Mauremys mutica	MVZ230487	JN864101																															JN864264										JN864368				*	JN864414
Mesalina brevirostris	MVZ246016
Microcebus murinus	n/a	ENSMICT00000015362	ENSMICT00000011317	ENSMICT00000011434	ENSMICT00000012753	ENSMICT00000013304	ENSMICT00000006997	ENSMICT00000002370	ENSMICT00000008215	ENSMICT00000000358	ENSMICT00000006451	ENSMICT00000010724	ENSMICT00000010116	ENSMICT00000011866	ENSMICT00000008014	ENSMICT00000006543	ENSMICT00000011054			ENSMICT00000001628	ENSMICT00000005274	ENSMICT00000013411	ENSMICT00000003764	ENSMICT00000015043	ENSMICT00000008819	ENSMICT00000005152	ENSMICT00000005071	ENSMICT00000005071	ENSMICT00000005830	ENSMICT00000002044		ENSMICT00000007941	ENSMICT00000003893	ENSMICT00000015472	ENSMICT00000000353	ENSMICT00000009124	ENSMICT00000010353	ENSMICT00000007003	ENSMICT00000015183		ENSMICT00000004944	ENSMICT00000003009	ENSMICT00000000082			ENSMICT00000012587	ENSMICT00000000652	ENSMICT00000004420	ENSMICT00000009944
Monodelphis domestica	n/a	ENSMODT00000000569	ENSMODT00000022740	ENSMODT00000017112	ENSMODT00000010416	ENSMODT00000001751		ENSMODT00000018712	ENSMODT00000017930	ENSMODT00000014262	ENSMODT00000026714	ENSMODT00000005356	ENSMODT00000012445	ENSMODT00000012326	ENSMODT00000010601	ENSMODT00000038970	ENSMODT00000007908	ENSMODT00000027257	ENSMODT00000005947		ENSMODT00000004616	ENSMODT00000015491	ENSMODT00000022893	ENSMODT00000039307	ENSMODT00000020758	ENSMODT00000009630	ENSMODT00000003069	ENSMODT00000003069	ENSMODT00000019093	ENSMODT00000002682	ENSMODT00000008911	ENSMODT00000026101	ENSMODT00000021066	ENSMODT00000005918	ENSMODT00000011836	ENSMODT00000036071	ENSMODT00000016424	ENSMODT00000036561	ENSMODT00000026361	ENSMODT00000010930	ENSMODT00000014729	ENSMODT00000016516	ENSMODT00000016318	ENSMODT00000018452	ENSMODT00000006717	ENSMODT00000004174	ENSMODT00000019816	ENSMODT00000036322	ENSMODT00000016254
Mus musculus	n/a	ENSMUST00000080536	ENSMUST00000072796	ENSMUST00000034607	ENSMUST00000031621	ENSMUST00000001834	ENSMUST00000081455	ENSMUST00000067284	ENSMUST00000056919	ENSMUST00000007130	ENSMUST00000023615	ENSMUST00000032850	ENSMUST00000075771	ENSMUST00000111109	ENSMUST00000021785	ENSMUST00000101008	ENSMUST00000038791	ENSMUST00000076605	ENSMUST00000080030	ENSMUST00000020283	ENSMUST00000029570	ENSMUST00000031398	ENSMUST00000046777	ENSMUST00000052368	ENSMUST00000029353	ENSMUST00000101347	ENSMUST00000107055	ENSMUST00000107056	ENSMUST00000050872	ENSMUST00000105309	ENSMUST00000006047	ENSMUST00000020040	ENSMUST00000084500	ENSMUST00000060987	ENSMUST00000100015	ENSMUST00000001809	ENSMUST00000101063	ENSMUST00000029424	ENSMUST00000031167	ENSMUST00000021514	ENSMUST00000119015	ENSMUST00000025542	ENSMUST00000021412	ENSMUST00000022380	ENSMUST00000028278	ENSMUST00000074741	ENSMUST00000111343	ENSMUST00000034966	ENSMUST00000102898
Myotis lucifugus	n/a	ENSMLUT00000008622	ENSMLUT00000005668	ENSMLUT00000014119		ENSMLUT00000007803	ENSMLUT00000007577	ENSMLUT00000010650	ENSMLUT00000000282	ENSMLUT00000008777	ENSMLUT00000005501	ENSMLUT00000014694	ENSMLUT00000013747	ENSMLUT00000014733	ENSMLUT00000014504	ENSMLUT00000014322	ENSMLUT00000002907	ENSMLUT00000011128	ENSMLUT00000000790	ENSMLUT00000006596	ENSMLUT00000002113	ENSMLUT00000000751	ENSMLUT00000010956	ENSMLUT00000001733	ENSMLUT00000013424		ENSMLUT00000008386	ENSMLUT00000008386	ENSMLUT00000000243	ENSMLUT00000005468	ENSMLUT00000010069	ENSMLUT00000008725	ENSMLUT00000007043	ENSMLUT00000004445		ENSMLUT00000012255		ENSMLUT00000016981	ENSMLUT00000016759		ENSMLUT00000015566	ENSMLUT00000010270	ENSMLUT00000010220	ENSMLUT00000009192	ENSMLUT00000006003	ENSMLUT00000009479		ENSMLUT00000011807	ENSMLUT00000004668
Nectarinia olivacea	JF1603
Nerodia rhombifer	MVZ246092																								JN864226									JN864288														JN864415
Ochotona princeps	n/a	ENSOPRT00000011558	ENSOPRT00000012582	ENSOPRT00000016051	ENSOPRT00000001733	ENSOPRT00000003498	ENSOPRT00000011694	ENSOPRT00000008918	ENSOPRT00000011854	ENSOPRT00000013563		ENSOPRT00000013846	ENSOPRT00000014528		ENSOPRT00000012712	ENSOPRT00000012511	ENSOPRT00000002156	ENSOPRT00000003954	ENSOPRT00000014247	ENSOPRT00000016479	ENSOPRT00000017102	ENSOPRT00000016579	ENSOPRT00000017035	ENSOPRT00000014591	ENSOPRT00000009932	ENSOPRT00000009406	ENSOPRT00000015285	ENSOPRT00000015285	ENSOPRT00000000686	ENSOPRT00000008110	ENSOPRT00000009348	ENSOPRT00000003086	ENSOPRT00000014499		ENSOPRT00000005557	ENSOPRT00000009688	ENSOPRT00000007644	ENSOPRT00000011048	ENSOPRT00000008133	ENSOPRT00000010103	ENSOPRT00000001047		ENSOPRT00000014572	ENSOPRT00000014549	ENSOPRT00000005119	ENSOPRT00000006593	ENSOPRT00000002617	ENSOPRT00000007791	ENSOPRT00000005714
Ornithorynchus anatinus	n/a	ENSOANT00000021944	ENSOANT00000022441	ENSOANT00000005959	ENSOANT00000001187	ENSOANT00000008775	ENSOANT00000014582	ENSOANT00000013660	ENSOANT00000019189	ENSOANT00000010867	ENSOANT00000010234	ENSOANT00000014147	ENSOANT00000006843	ENSOANT00000023857	ENSOANT00000010113	ENSOANT00000007125	ENSOANT00000005108	ENSOANT00000017127	ENSOANT00000014965	ENSOANT00000019241	ENSOANT00000019102		ENSOANT00000011935	ENSOANT00000010353	ENSOANT00000011092	ENSOANT00000007343	ENSOANT00000021222	ENSOANT00000019758	ENSOANT00000016052	ENSOANT00000008818	ENSOANT00000017254	ENSOANT00000010600	ENSOANT00000009207	ENSOANT00000001022	ENSOANT00000013706	ENSOANT00000011635	ENSOANT00000021786	ENSOANT00000017424	ENSOANT00000017764	ENSOANT00000018794	ENSOANT00000007571	ENSOANT00000004707	ENSOANT00000022172	ENSOANT00000017157	ENSOANT00000009874	ENSOANT00000030441	ENSOANT00000010295	ENSOANT00000023550	ENSOANT00000011240
Orycotolagus cuniculus	n/a	ENSOCUT00000001822		ENSOCUT00000010163	ENSOCUT00000007106	ENSOCUT00000008271	ENSOCUT00000002464	ENSOCUT00000003728	ENSOCUT00000005074	ENSOCUT00000001468	ENSOCUT00000014107		ENSOCUT00000010296	ENSOCUT00000004484	ENSOCUT00000016353		ENSOCUT00000003597	ENSOCUT00000005256	ENSOCUT00000004759	ENSOCUT00000004773	ENSOCUT00000007819	ENSOCUT00000011818	ENSOCUT00000003976	ENSOCUT00000014748	ENSOCUT00000001818	ENSOCUT00000008073	ENSOCUT00000005892		ENSOCUT00000004248		ENSOCUT00000006977	ENSOCUT00000010331	ENSOCUT00000013545	ENSOCUT00000014861	ENSOCUT00000003576	ENSOCUT00000004355		ENSOCUT00000015411	ENSOCUT00000016363	ENSOCUT00000009955	ENSOCUT00000011936	ENSOCUT00000007763	ENSOCUT00000015631	ENSOCUT00000012638	ENSOCUT00000001418	ENSOCUT00000016999		ENSOCUT00000008791	ENSOCUT00000007822
Oryzias latipes	n/a	ENSORLT00000003593	ENSORLT00000019051	ENSORLT00000019192	ENSORLT00000004269	ENSORLT00000024934	ENSORLT00000015476	ENSORLT00000023538	ENSORLT00000015609	ENSORLT00000007358	ENSORLT00000017827	ENSORLT00000000076	ENSORLT00000011118	ENSORLT00000012359	ENSORLT00000015864	ENSORLT00000015301		ENSORLT00000024592	ENSORLT00000003583	ENSORLT00000001347	ENSORLT00000022528	ENSORLT00000013972	ENSORLT00000008271		ENSORLT00000007832		ENSORLT00000004401	ENSORLT00000004401	ENSORLT00000006543	ENSORLT00000014995			ENSORLT00000012067	ENSORLT00000006348	ENSORLT00000017293	ENSORLT00000003765	ENSORLT00000001962		ENSORLT00000025493	ENSORLT00000019754	ENSORLT00000011363			ENSORLT00000019327	ENSORLT00000004837	ENSORLT00000001168		ENSORLT00000008646	ENSORLT00000004955
Oscaecilia ochrocephala	MVZ232864				JN864116									JN864169					JN864190											JN864251				JN864289		JN864317		JN864337					*				*	JN864416
Otolemur garnettii	n/a	ENSOGAT00000006909	ENSOGAT00000016359	ENSOGAT00000014612		ENSOGAT00000001426	ENSOGAT00000016585	ENSOGAT00000001681	ENSOGAT00000003283	ENSOGAT00000016166	ENSOGAT00000005529	ENSOGAT00000013959	ENSOGAT00000006323	ENSOGAT00000015917	ENSOGAT00000014586	ENSOGAT00000010025	ENSOGAT00000010052			ENSOGAT00000005038	ENSOGAT00000005616	ENSOGAT00000008857	ENSOGAT00000002563	ENSOGAT00000015543	ENSOGAT00000012433	ENSOGAT00000007649	ENSOGAT00000008608	ENSOGAT00000008608	ENSOGAT00000016285	ENSOGAT00000006281	ENSOGAT00000014040	ENSOGAT00000003212		ENSOGAT00000006374	ENSOGAT00000016561	ENSOGAT00000007928	ENSOGAT00000004618	ENSOGAT00000013890	ENSOGAT00000016009	ENSOGAT00000003691	ENSOGAT00000006998	ENSOGAT00000003048	ENSOGAT00000008496	ENSOGAT00000010014	ENSOGAT00000004936			ENSOGAT00000015885	ENSOGAT00000014031
Pan troglodytes	n/a	ENSPTRT00000030635	ENSPTRT00000034187	ENSPTRT00000050286	ENSPTRT00000034921	ENSPTRT00000026693	ENSPTRT00000035134	ENSPTRT00000021694	ENSPTRT00000015073	ENSPTRT00000065237	ENSPTRT00000025921	ENSPTRT00000007719	ENSPTRT00000034838	ENSPTRT00000006554	ENSPTRT00000032644	ENSPTRT00000067000	ENSPTRT00000014437	ENSPTRT00000018131		ENSPTRT00000004853	ENSPTRT00000001873	ENSPTRT00000010220	ENSPTRT00000028401	ENSPTRT00000046054	ENSPTRT00000029060	ENSPTRT00000032362	ENSPTRT00000043693	ENSPTRT00000001513	ENSPTRT00000056683	ENSPTRT00000009878	ENSPTRT00000064857	ENSPTRT00000009700	ENSPTRT00000005772	ENSPTRT00000018791	ENSPTRT00000048724	ENSPTRT00000037886	ENSPTRT00000012343	ENSPTRT00000029089	ENSPTRT00000064227	ENSPTRT00000011735	ENSPTRT00000049582	ENSPTRT00000038918	ENSPTRT00000011490	ENSPTRT00000011629	ENSPTRT00000023304	ENSPTRT00000022309	ENSPTRT00000067505	ENSPTRT00000013280	ENSPTRT00000039851
Pelodiscus sinensis	MVZ226472																																										JN864369				*	JN864417
Pelomedusa subrufa	MVZ236628																																	JN864290									JN864370						JN864445
Phrynops sp.	MVZ247578
Pipa pipa	MVZ247516																																	JN864291
Platemys platycephala	MVZ247579
Platysternon megacephalum	MVZ230486
Plestiodon gilberti	MVZ249915													JN864170								JN864207								JN864252			JN864265	JN864292								JN864352	JN864371				*
Pongo pygmaeus	n/a	ENSPPYT00000017546	ENSPPYT00000019695	ENSPPYT00000004689	ENSPPYT00000020217	ENSPPYT00000013644	ENSPPYT00000020641	ENSPPYT00000014714	ENSPPYT00000008708	ENSPPYT00000016265	ENSPPYT00000013244	ENSPPYT00000004458	ENSPPYT00000020167	ENSPPYT00000004031	ENSPPYT00000018800	ENSPPYT00000004964	ENSPPYT00000008415	ENSPPYT00000010497	ENSPPYT00000008377	ENSPPYT00000002853	ENSPPYT00000001344	ENSPPYT00000005981	ENSPPYT00000015783	ENSPPYT00000023647	ENSPPYT00000016575	ENSPPYT00000018648	ENSPPYT00000001553	ENSPPYT00000001553	ENSPPYT00000022399	ENSPPYT00000005797	ENSPPYT00000015596	ENSPPYT00000005698	ENSPPYT00000003305	ENSPPYT00000010900	ENSPPYT00000015039	ENSPPYT00000021919	ENSPPYT00000007241		ENSPPYT00000017139	ENSPPYT00000006935	ENSPPYT00000005867	ENSPPYT00000022521		ENSPPYT00000006875	ENSPPYT00000014960	ENSPPYT00000014342	ENSPPYT00000006065	ENSPPYT00000016414	ENSPPYT00000023036
Procavia capensis	n/a	ENSPCAT00000006206	ENSPCAT00000006808	ENSPCAT00000001138		ENSPCAT00000013646	ENSPCAT00000004870	ENSPCAT00000015059	ENSPCAT00000007858	ENSPCAT00000004160	ENSPCAT00000005518	ENSPCAT00000001374	ENSPCAT00000010543	ENSPCAT00000006971	ENSPCAT00000003759	ENSPCAT00000006908	ENSPCAT00000013921			ENSPCAT00000010544	ENSPCAT00000002219	ENSPCAT00000000285	ENSPCAT00000006641	ENSPCAT00000015177	ENSPCAT00000006665	ENSPCAT00000001601	ENSPCAT00000012769	ENSPCAT00000012769	ENSPCAT00000002414	ENSPCAT00000012585	ENSPCAT00000011042	ENSPCAT00000003374	ENSPCAT00000015456		ENSPCAT00000014883	ENSPCAT00000007115	ENSPCAT00000004242	ENSPCAT00000010346	ENSPCAT00000001623	ENSPCAT00000007683	ENSPCAT00000012130	ENSPCAT00000013192	ENSPCAT00000006480	ENSPCAT00000000450	ENSPCAT00000001942	ENSPCAT00000002440		ENSPCAT00000000622	ENSPCAT00000002830
Pseudemys concinna	MVZ241520						JN864132							*																JN864253													*					JN864418	JN864446
Pteropus vampyrus	n/a	ENSPVAT00000013171	ENSPVAT00000003440		ENSPVAT00000010918	ENSPVAT00000002381	ENSPVAT00000006297	ENSPVAT00000005325	ENSPVAT00000004620	ENSPVAT00000008910	ENSPVAT00000016995	ENSPVAT00000007530	ENSPVAT00000013736	ENSPVAT00000015083	ENSPVAT00000000109	ENSPVAT00000012569	ENSPVAT00000002700		ENSPVAT00000005010	ENSPVAT00000000092	ENSPVAT00000017428	ENSPVAT00000001263	ENSPVAT00000011770	ENSPVAT00000004378	ENSPVAT00000004075	ENSPVAT00000017898	ENSPVAT00000005805	ENSPVAT00000005805	ENSPVAT00000007630	ENSPVAT00000007284	ENSPVAT00000017233	ENSPVAT00000006900	ENSPVAT00000010705	ENSPVAT00000013312	ENSPVAT00000000982	ENSPVAT00000016640	ENSPVAT00000013926	ENSPVAT00000014524	ENSPVAT00000010952	ENSPVAT00000002783	ENSPVAT00000003512	ENSPVAT00000009719	ENSPVAT00000014168	ENSPVAT00000001320	ENSPVAT00000005414		ENSPVAT00000014742	ENSPVAT00000000067	ENSPVAT00000017044
Rana livida	MVZ241436																																														*
Rattus norvegicus	n/a	ENSRNOT00000024753	ENSRNOT00000067493	ENSRNOT00000018598	ENSRNOT00000001365	ENSRNOT00000006570	ENSRNOT00000015828	ENSRNOT00000009652	ENSRNOT00000016386	ENSRNOT00000026016	ENSRNOT00000002284	ENSRNOT00000024082	ENSRNOT00000060444	ENSRNOT00000064134	ENSRNOT00000040371	ENSRNOT00000025351			ENSRNOT00000003213	ENSRNOT00000033529	ENSRNOT00000030281	ENSRNOT00000001809	ENSRNOT00000002684	ENSRNOT00000005742	ENSRNOT00000014384	ENSRNOT00000004269	ENSRNOT00000009651	ENSRNOT00000009505	ENSRNOT00000067845	ENSRNOT00000067075	ENSRNOT00000014353	ENSRNOT00000005706	ENSRNOT00000022628	ENSRNOT00000026341	ENSRNOT00000041026	ENSRNOT00000012775	ENSRNOT00000006982	ENSRNOT00000013585	ENSRNOT00000039252	ENSRNOT00000008238	ENSRNOT00000036137	ENSRNOT00000065063	ENSRNOT00000009666	ENSRNOT00000009649	ENSRNOT00000006605	ENSRNOT00000020209	ENSRNOT00000001247	ENSRNOT00000013461	ENSRNOT00000042119
Rhineura floridana	MVZ233342																																	JN864293
Rhinoclemmys pulcherrima	MVZ230924	JN864102					JN864133				JN864155			JN864171					JN864191			JN864208			JN864227		JN864237			JN864254			JN864266	JN864294									JN864372				*	JN864419
Sacalia quadriocellata	MVZ230485
Sorex araneus	n/a	ENSSART00000006278	ENSSART00000014392	ENSSART00000014532	ENSSART00000011035	ENSSART00000004807	ENSSART00000007998	ENSSART00000005233	ENSSART00000002629	ENSSART00000012911		ENSSART00000002294	ENSSART00000006054	ENSSART00000010796	ENSSART00000006865		ENSSART00000002560			ENSSART00000008502	ENSSART00000002319	ENSSART00000010050	ENSSART00000007898	ENSSART00000003566	ENSSART00000008968	ENSSART00000003274	ENSSART00000004463	ENSSART00000004463	ENSSART00000003975	ENSSART00000008993	ENSSART00000004499	ENSSART00000010512	ENSSART00000011210	ENSSART00000009634	ENSSART00000010738	ENSSART00000004437	ENSSART00000013812	ENSSART00000000631	ENSSART00000001158	ENSSART00000000390	ENSSART00000000556	ENSSART00000011156	ENSSART00000007759	ENSSART00000002577	ENSSART00000009511	ENSSART00000000376			ENSSART00000010506
Spermophilus tridecemlineatus	n/a	ENSSTOT00000004630	ENSSTOT00000000205	ENSSTOT00000014448	ENSSTOT00000006082	ENSSTOT00000003885	ENSSTOT00000006221	ENSSTOT00000004483	ENSSTOT00000003542	ENSSTOT00000016133	ENSSTOT00000004451	ENSSTOT00000004679		ENSSTOT00000010505			ENSSTOT00000008616	ENSSTOT00000011777	ENSSTOT00000015416	ENSSTOT00000012746	ENSSTOT00000013446		ENSSTOT00000013729	ENSSTOT00000001607	ENSSTOT00000004527	ENSSTOT00000009453	ENSSTOT00000002732	ENSSTOT00000002732	ENSSTOT00000002242	ENSSTOT00000014413	ENSSTOT00000005254	ENSSTOT00000010246	ENSSTOT00000004515		ENSSTOT00000015549	ENSSTOT00000016398	ENSSTOT00000011484		ENSSTOT00000003855	ENSSTOT00000014584	ENSSTOT00000012014	ENSSTOT00000013629	ENSSTOT00000011773	ENSSTOT00000014492	ENSSTOT00000014892	ENSSTOT00000011485	ENSSTOT00000003979	ENSSTOT00000009218	ENSSTOT00000003674
Sternotherus carinatus	MVZ238123						JN864134												JN864192			*											JN864267	JN864295				JN864338										JN864420	JN864447
Sternotherus minor	MVZ241528	JN864103	JN864111		JN864117		JN864135				JN864156								JN864193			JN864209											JN864268			JN864318		JN864339					JN864373	JN864380			*	JN864421	JN864448
Stigmochelys pardalis	MVZ241333																																					JN864340					JN864374					JN864422	JN864449
Sus scrofa	n/a	ENSSSCT00000009903	ENSSSCT00000004855		ENSSSCT00000008337	ENSSSCT00000000167	ENSSSCT00000018192		ENSSSCT00000003104	ENSSSCT00000012342		ENSSSCT00000016271	ENSSSCT00000008307	ENSSSCT00000014541	ENSSSCT00000001075		ENSSSCT00000004220	ENSSSCT00000008247		ENSSSCT00000011227	ENSSSCT00000007523	ENSSSCT00000010747	ENSSSCT00000013066						ENSSSCT00000005721	ENSSSCT00000000922	ENSSSCT00000012690	ENSSSCT00000001018	ENSSSCT00000011746	ENSSSCT00000014704		ENSSSCT00000006652	ENSSSCT00000002783	ENSSSCT00000012850		ENSSSCT00000005604	ENSSSCT00000010768	ENSSSCT00000005824	ENSSSCT00000002183	ENSSSCT00000005554	ENSSSCT00000017304	ENSSSCT00000009153	ENSSSCT00000010685	ENSSSCT00000005457	ENSSSCT00000005122
Sylvietta virens	JF1484																								JN864228									JN864296									JN864375				*
Taeniopygia guttata	n/a	ENSTGUT00000002812	ENSTGUT00000012549		ENSTGUT00000009125	ENSTGUT00000011413	ENSTGUT00000002996	ENSTGUT00000013563	ENSTGUT00000004937	ENSTGUT00000004994	ENSTGUT00000005148	ENSTGUT00000013522	ENSTGUT00000008501	ENSTGUT00000005128	ENSTGUT00000002228	ENSTGUT00000013888	ENSTGUT00000017100	ENSTGUT00000010130	ENSTGUT00000005366	ENSTGUT00000004272	ENSTGUT00000005517	ENSTGUT00000006350	ENSTGUT00000014172	ENSTGUT00000006361	ENSTGUT00000011634	ENSTGUT00000001541	ENSTGUT00000010179	ENSTGUT00000010179	ENSTGUT00000004855	ENSTGUT00000011626	ENSTGUT00000011047	ENSTGUT00000008249	ENSTGUT00000011917	ENSTGUT00000000329	ENSTGUT00000009088	ENSTGUT00000012575	ENSTGUT00000013221	ENSTGUT00000011549	ENSTGUT00000003066	ENSTGUT00000013537	ENSTGUT00000006637	ENSTGUT00000003535	ENSTGUT00000012478	ENSTGUT00000013650	ENSTGUT00000006958	ENSTGUT00000002422	ENSTGUT00000004882	ENSTGUT00000009825	ENSTGUT00000005689
Takifugu rubripes	n/a	ENSTRUT00000045023	ENSTRUT00000046885	ENSTRUT00000026344	ENSTRUT00000043189	ENSTRUT00000024909	ENSTRUT00000031019	ENSTRUT00000017341	ENSTRUT00000019433	ENSTRUT00000008312	ENSTRUT00000016913	ENSTRUT00000034217	ENSTRUT00000028035	ENSTRUT00000015463	ENSTRUT00000004206	ENSTRUT00000008749		ENSTRUT00000025276	ENSTRUT00000032126		ENSTRUT00000020970				ENSTRUT00000016095	ENSTRUT00000023598			ENSTRUT00000003505	ENSTRUT00000046107			ENSTRUT00000025192	ENSTRUT00000045925	ENSTRUT00000045305	ENSTRUT00000008899	ENSTRUT00000015756	ENSTRUT00000040743	ENSTRUT00000021737	ENSTRUT00000026595	ENSTRUT00000016082		ENSTRUT00000012572	ENSTRUT00000023378	ENSTRUT00000044090	ENSTRUT00000000963		ENSTRUT00000037609	ENSTRUT00000047235
Tarsius syrichta	n/a	ENSTSYT00000011351	ENSTSYT00000009698	ENSTSYT00000003067	ENSTSYT00000009425	ENSTSYT00000012320	ENSTSYT00000008141	ENSTSYT00000002989	ENSTSYT00000011481	ENSTSYT00000011129	ENSTSYT00000002699	ENSTSYT00000005255	ENSTSYT00000008248	ENSTSYT00000000471	ENSTSYT00000002615	ENSTSYT00000002176	ENSTSYT00000001942	ENSTSYT00000009100	ENSTSYT00000013812	ENSTSYT00000013878	ENSTSYT00000010792	ENSTSYT00000014714	ENSTSYT00000001905	ENSTSYT00000007332	ENSTSYT00000012099	ENSTSYT00000011210	ENSTSYT00000014719	ENSTSYT00000014719	ENSTSYT00000008733	ENSTSYT00000014482	ENSTSYT00000014210	ENSTSYT00000005374	ENSTSYT00000007487		ENSTSYT00000005532	ENSTSYT00000004231	ENSTSYT00000012389	ENSTSYT00000000708	ENSTSYT00000006892	ENSTSYT00000003951	ENSTSYT00000012871	ENSTSYT00000000092	ENSTSYT00000000215	ENSTSYT00000010135	ENSTSYT00000004734	ENSTSYT00000006012		ENSTSYT00000005581	ENSTSYT00000005458
Terpsiphone batesi	JF1488																					*																										JN864423
Terrapene carolina	MVZ241538
Testudo graeca	MVZ234282																										JN864238							JN864297									*				*	JN864424
Testudo hermanni	MVZ244866	*	JN864112		JN864118	JN864121	JN864136	JN864141	JN864145	JN864147	JN864157			JN864172					JN864194		JN864200			JN864216			JN864239	JN864242					JN864269	JN864298	JN864307	JN864319		JN864341	JN864344		JN864347		JN864376	JN864381	JN864386		*	JN864425	JN864450
Tetraodon nigroviridis	n/a	ENSTNIT00000007439	ENSTNIT00000005456	ENSTNIT00000017599	ENSTNIT00000001495	ENSTNIT00000005180	ENSTNIT00000013186	ENSTNIT00000005201	ENSTNIT00000006632	ENSTNIT00000022527	ENSTNIT00000010640	ENSTNIT00000002175	ENSTNIT00000007458	ENSTNIT00000017023	ENSTNIT00000011235	ENSTNIT00000011046		ENSTNIT00000018119	ENSTNIT00000013303		ENSTNIT00000018172	ENSTNIT00000011578			ENSTNIT00000010707				ENSTNIT00000001367				ENSTNIT00000022858	ENSTNIT00000008520	ENSTNIT00000020577	ENSTNIT00000012204	ENSTNIT00000020472	ENSTNIT00000020563	ENSTNIT00000007718	ENSTNIT00000020718	ENSTNIT00000012152	ENSTNIT00000019270	ENSTNIT00000012781	ENSTNIT00000008088	ENSTNIT00000012541			ENSTNIT00000011445	ENSTNIT00000010491
Trachemys scripta	MVZ241524
Tupaia belangeri	n/a	ENSTBET00000005012	ENSTBET00000015143	ENSTBET00000002082		ENSTBET00000004412		ENSTBET00000002719	ENSTBET00000004226	ENSTBET00000012285	ENSTBET00000004239	ENSTBET00000008426	ENSTBET00000012885	ENSTBET00000003873	ENSTBET00000003680	ENSTBET00000001511		ENSTBET00000011317		ENSTBET00000006438	ENSTBET00000004674	ENSTBET00000010098	ENSTBET00000010457	ENSTBET00000005077	ENSTBET00000004958	ENSTBET00000011513	ENSTBET00000013446	ENSTBET00000013446	ENSTBET00000001938	ENSTBET00000005718	ENSTBET00000002428		ENSTBET00000013312		ENSTBET00000007570	ENSTBET00000009326	ENSTBET00000000195	ENSTBET00000000261	ENSTBET00000014621	ENSTBET00000016824	ENSTBET00000013543	ENSTBET00000012945	ENSTBET00000011248		ENSTBET00000014121	ENSTBET00000003316		ENSTBET00000014390	ENSTBET00000008599
Tursiops truncatus	n/a	ENSTTRT00000012189	ENSTTRT00000006171	ENSTTRT00000004308	ENSTTRT00000005278	ENSTTRT00000006417	ENSTTRT00000000711	ENSTTRT00000000862	ENSTTRT00000008442	ENSTTRT00000006094	ENSTTRT00000007721	ENSTTRT00000012266	ENSTTRT00000014713	ENSTTRT00000002116	ENSTTRT00000001852	ENSTTRT00000016094	ENSTTRT00000002454	ENSTTRT00000003699	ENSTTRT00000011636	ENSTTRT00000006610	ENSTTRT00000015285	ENSTTRT00000004197	ENSTTRT00000016533	ENSTTRT00000006761	ENSTTRT00000000079	ENSTTRT00000001154	ENSTTRT00000011221	ENSTTRT00000011221	ENSTTRT00000010572	ENSTTRT00000004628	ENSTTRT00000009878	ENSTTRT00000004424	ENSTTRT00000004237	ENSTTRT00000003115	ENSTTRT00000016999	ENSTTRT00000004689		ENSTTRT00000016315	ENSTTRT00000010840	ENSTTRT00000008935	ENSTTRT00000015095	ENSTTRT00000013911	ENSTTRT00000007968	ENSTTRT00000003882	ENSTTRT00000006632	ENSTTRT00000008280	ENSTTRT00000012732	ENSTTRT00000010203	ENSTTRT00000007636
Varanus yemenensis	MVZ236610
Vicugna pacos	n/a	ENSVPAT00000003337	ENSVPAT00000009559	ENSVPAT00000005600		ENSVPAT00000005375	ENSVPAT00000010418	ENSVPAT00000008042	ENSVPAT00000003902	ENSVPAT00000007752	ENSVPAT00000009785	ENSVPAT00000001723		ENSVPAT00000007791			ENSVPAT00000003409		ENSVPAT00000006904	ENSVPAT00000002627	ENSVPAT00000001031	ENSVPAT00000006078	ENSVPAT00000003535	ENSVPAT00000003242	ENSVPAT00000008773	ENSVPAT00000008345	ENSVPAT00000004054	ENSVPAT00000004054	ENSVPAT00000005805	ENSVPAT00000007874		ENSVPAT00000008090	ENSVPAT00000011447		ENSVPAT00000009661	ENSVPAT00000003864	ENSVPAT00000006464	ENSVPAT00000011655	ENSVPAT00000000469	ENSVPAT00000007553	ENSVPAT00000008409	ENSVPAT00000004044	ENSVPAT00000005690	ENSVPAT00000012227	ENSVPAT00000002718	ENSVPAT00000005639		ENSVPAT00000006746
Xantusia vigilis	MVZ236373
Xenopeltis unicolor	MVZ239387						JN864137							JN864173											JN864229		JN864240						JN864270	JN864299				JN864342						JN864382			*	JN864426
Xenopus tropicalis	n/a	ENSXETT00000053891	ENSXETT00000046135	ENSXETT00000046606	ENSXETT00000051883	ENSXETT00000025212	ENSXETT00000026572	ENSXETT00000018123	ENSXETT00000030055	ENSXETT00000030302	ENSXETT00000028561	ENSXETT00000022912	ENSXETT00000044504			ENSXETT00000055696	ENSXETT00000047019	ENSXETT00000042648	ENSXETT00000012173	ENSXETT00000037396	ENSXETT00000028894	ENSXETT00000017017	ENSXETT00000055345	ENSXETT00000010467	ENSXETT00000019107	ENSXETT00000032976	ENSXETT00000019479	ENSXETT00000019478	ENSXETT00000001859	ENSXETT00000042558	ENSXETT00000010442		ENSXETT00000021114	ENSXETT00000029891	ENSXETT00000018601	ENSXETT00000014537	ENSXETT00000030476	ENSXETT00000049474	ENSXETT00000011733	ENSXETT00000036927	ENSXETT00000045244	ENSXETT00000007823	ENSXETT00000054899	ENSXETT00000018862	ENSXETT00000035366	ENSXETT00000030593		ENSXETT00000034688	ENSXETT00000010943
[truncated: 27 more columns]
